# Supplementary material for: Comparison of Neoadjuvant TCHP and ddAC+THP Regimens for Pathologic Complete Response in HER2-Positive Breast Cancer: A Multicenter Real-World Analysis of Systemic Inflammatory Biomarkers
Source: Medicina (Kaunas). 2026 Jul 16;62(7):1370. doi: 10.3390/medicina62071370 (PMC13414168; doi:10.3390/medicina62071370)
Supplement: Supplementary file 1 [file medicina-62-01370-s001.zip]

Archive with 1 entries (1 files):
- medicina-4396545-supplementary.pdf
